# Supplementary material for: Diagnosis of fusion genes using targeted RNA sequencing
Source: Nat Commun. 2019 Mar 27;10:1388. doi: 10.1038/s41467-019-09374-9 (PMC6437215; doi:10.1038/s41467-019-09374-9)
Supplement: Supplementary file 2 — Supplementary Data 1 [file 41467_2019_9374_MOESM2_ESM.xlsx]

## Sheet: Sheet1
SUPPLEMENTARY DATA 1: Genes targeted by the blood panel
Gene Name	Gene ID	Reasoning
ABL1	ENSG00000097007	known translocation in haemotological cancer
ABL2	ENSG00000143322	known translocation in haemotological cancer
ACSL6	ENSG00000164398	known translocation in haemotological cancer
ACVR1	ENSG00000115170	known translocation in haemotological cancer
AFF3	ENSG00000144218	known translocation in haemotological cancer
ALK	ENSG00000171094	known translocation in haemotological cancer
ARNT	ENSG00000143437	known translocation in haemotological cancer
ASXL1	ENSG00000171456	known translocation in haemotological cancer
ATIC	ENSG00000138363	known translocation in haemotological cancer
BCL10	ENSG00000142867	known translocation in haemotological cancer
BCL11A	ENSG00000119866	known translocation in haemotological cancer
BCL11B	ENSG00000127152	known translocation in haemotological cancer
BCL2	ENSG00000171791	known translocation in haemotological cancer
BCL3	ENSG00000069399	known translocation in haemotological cancer
BCL6	ENSG00000113916	known translocation in haemotological cancer
BCL7A	ENSG00000110987	known translocation in haemotological cancer
BCL9	ENSG00000116128	known translocation in haemotological cancer
BCOR	ENSG00000183337	known translocation in haemotological cancer
BCR	ENSG00000186716	known translocation in haemotological cancer
BIRC3	ENSG00000023445	known translocation in haemotological cancer
CARS	ENSG00000110619	known translocation in haemotological cancer
CBFA2T3	ENSG00000129993	known translocation in haemotological cancer
CBFB	ENSG00000067955	known translocation in haemotological cancer
CCDC6	ENSG00000108091	known translocation in haemotological cancer
CCND1	ENSG00000110092	known translocation in haemotological cancer
CCND2	ENSG00000118971	known translocation in haemotological cancer
CCND3	ENSG00000112576	known translocation in haemotological cancer
CD274	ENSG00000120217	known translocation in haemotological cancer
CDK6	ENSG00000105810	known translocation in haemotological cancer
CDKN2A	ENSG00000147889	known translocation in haemotological cancer
CDX2	ENSG00000165556	known translocation in haemotological cancer
CHIC2	ENSG00000109220	known translocation in haemotological cancer
CIITA	ENSG00000179583	known translocation in haemotological cancer
CLTC	ENSG00000141367	known translocation in haemotological cancer
CLTCL1	ENSG00000070371	known translocation in haemotological cancer
CNTRL	ENSG00000119397	known translocation in haemotological cancer
CREBBP	ENSG00000005339	known translocation in haemotological cancer
CRLF2	ENSG00000205755	known translocation in haemotological cancer
CSF3R	ENSG00000119535	known translocation in haemotological cancer
DDR2	ENSG00000162733	known translocation in haemotological cancer
DDX10	ENSG00000178105	known translocation in haemotological cancer
DDX6	ENSG00000110367	known translocation in haemotological cancer
DEK	ENSG00000124795	known translocation in haemotological cancer
DUSP22	ENSG00000112679	known translocation in haemotological cancer
EIF4A2	ENSG00000156976	known translocation in haemotological cancer
ELF4	ENSG00000102034	known translocation in haemotological cancer
ELN	ENSG00000049540	known translocation in haemotological cancer
EP300	ENSG00000100393	known translocation in haemotological cancer
ERC1	ENSG00000082805	known translocation in haemotological cancer
ERG	ENSG00000157554	known translocation in haemotological cancer/transcription factor
ETS1	ENSG00000134954	known translocation in haemotological cancer
ETV6	ENSG00000139083	known translocation in haemotological cancer
EVI2A	ENSG00000126860	known translocation in haemotological cancer
EVI2B	ENSG00000185862	known translocation in haemotological cancer
EWSR1	ENSG00000182944	known translocation in haemotological cancer
FCGR2B	ENSG00000072694	known translocation in haemotological cancer
FCRL4	ENSG00000163518	known translocation in haemotological cancer
FGFR1	ENSG00000077782	known translocation in haemotological cancer
FGFR1OP	ENSG00000213066	known translocation in haemotological cancer
FGFR3	ENSG00000068078	known translocation in haemotological cancer
FIP1L1	ENSG00000145216	known translocation in haemotological cancer
FLI1	ENSG00000151702	Transcription factor
FOXP1	ENSG00000114861	known translocation in haemotological cancer
FSTL3	ENSG00000070404	known translocation in haemotological cancer
FUS	ENSG00000089280	known translocation in haemotological cancer
GATA2	ENSG00000179348	Transcription factor
HIP1	ENSG00000127946	known translocation in haemotological cancer
HIST1H4I	ENSG00000276180	known translocation in haemotological cancer
HLF	ENSG00000108924	known translocation in haemotological cancer
HOXA11	ENSG00000005073	known translocation in haemotological cancer
HOXA13	ENSG00000106031	known translocation in haemotological cancer
HOXA9	ENSG00000078399	known translocation in haemotological cancer
HOXC13	ENSG00000123364	known translocation in haemotological cancer
HOXD11	ENSG00000128713	known translocation in haemotological cancer
HOXD13	ENSG00000128714	known translocation in haemotological cancer
HSP90AB1	ENSG00000096384	known translocation in haemotological cancer
IKZF1	ENSG00000185811	known translocation in haemotological cancer
IL2	ENSG00000109471	known translocation in haemotological cancer
IL21R	ENSG00000103522	known translocation in haemotological cancer
IL3	ENSG00000164399	known translocation in haemotological cancer
IRF4	ENSG00000137265	known translocation in haemotological cancer
IRF8	ENSG00000140968	Cell marker genes for clonality
ITK	ENSG00000113263	known translocation in haemotological cancer
JAK2	ENSG00000096968	known translocation in haemotological cancer
KAT6A	ENSG00000083168	known translocation in haemotological cancer
KAT6B	ENSG00000156650	known translocation in haemotological cancer
KDM5A	ENSG00000073614	known translocation in haemotological cancer
KDSR	ENSG00000119537	known translocation in haemotological cancer
KLK2	ENSG00000167751	known translocation in haemotological cancer
KMT2A	ENSG00000118058	known translocation in haemotological cancer
LCK	ENSG00000182866	known translocation in haemotological cancer
LMO1	ENSG00000166407	known translocation in haemotological cancer
LMO2	ENSG00000135363	known translocation in haemotological cancer/transcription factor
LPP	ENSG00000145012	known translocation in haemotological cancer
LUC7L2	ENSG00000146963	splicing factors often mutated in haemotological cancer
LYL1	ENSG00000104903	known translocation in haemotological cancer/transcription factor
MAF	ENSG00000178573	known translocation in haemotological cancer
MAFB	ENSG00000204103	known translocation in haemotological cancer
MALT1	ENSG00000172175	known translocation in haemotological cancer
MCM3AP	ENSG00000160294	splicing factors often mutated in haemotological cancer
MDS2	ENSG00000197880	known translocation in haemotological cancer
MECOM	ENSG00000085276	known translocation in haemotological cancer
MKL1	ENSG00000196588	known translocation in haemotological cancer
MLF1	ENSG00000178053	known translocation in haemotological cancer
MLLT10	ENSG00000078403	known translocation in haemotological cancer
MN1	ENSG00000169184	known translocation in haemotological cancer
MNX1	ENSG00000130675	known translocation in haemotological cancer
MSI2	ENSG00000153944	known translocation in haemotological cancer
MTCP1	ENSG00000214827	known translocation in haemotological cancer
MUC1	ENSG00000185499	known translocation in haemotological cancer
MYC	ENSG00000136997	known translocation in haemotological cancer
MYH11	ENSG00000133392	known translocation in haemotological cancer
NACA	ENSG00000196531	known translocation in haemotological cancer
NAMPT	ENSG00000105835	Cell marker genes for clonality
NCOA2	ENSG00000140396	known translocation in haemotological cancer
NFKB2	ENSG00000077150	known translocation in haemotological cancer
NFYC	ENSG00000066136	known translocation in haemotological cancer
NIN	ENSG00000100503	known translocation in haemotological cancer
NOTCH1	ENSG00000148400	known translocation in haemotological cancer
NPM1	ENSG00000181163	known translocation in haemotological cancer
NSD1	ENSG00000165671	known translocation in haemotological cancer
NSD2	ENSG00000109685	known translocation in haemotological cancer
NSD3	ENSG00000147548	known translocation in haemotological cancer
NUMA1	ENSG00000137497	known translocation in haemotological cancer
NUP214	ENSG00000126883	known translocation in haemotological cancer
NUP98	ENSG00000110713	known translocation in haemotological cancer
OLIG2	ENSG00000205927	known translocation in haemotological cancer
OPN1LW	ENSG00000102076	known translocation in haemotological cancer
P2RY8	ENSG00000182162	known translocation in haemotological cancer
PAFAH1B2	ENSG00000168092	known translocation in haemotological cancer
PAX5	ENSG00000196092	known translocation in haemotological cancer
PBX1	ENSG00000185630	known translocation in haemotological cancer
PCM1	ENSG00000078674	known translocation in haemotological cancer
PCSK7	ENSG00000160613	known translocation in haemotological cancer
PDCD1LG2	ENSG00000197646	known translocation in haemotological cancer
PDE4DIP	ENSG00000178104	known translocation in haemotological cancer
PDGFRA	ENSG00000134853	known translocation in haemotological cancer
PDGFRB	ENSG00000113721	known translocation in haemotological cancer
PER1	ENSG00000179094	known translocation in haemotological cancer
PICALM	ENSG00000073921	known translocation in haemotological cancer
PITX2	ENSG00000164093	known translocation in haemotological cancer
PML	ENSG00000140464	known translocation in haemotological cancer
POU2AF1	ENSG00000110777	known translocation in haemotological cancer
PPP1CB	ENSG00000213639	known translocation in haemotological cancer
PRDM16	ENSG00000142611	known translocation in haemotological cancer
PRPF40B	ENSG00000110844	splicing factors often mutated in haemotological cancer
PRPF8	ENSG00000174231	splicing factors often mutated in haemotological cancer
PRRX1	ENSG00000116132	known translocation in haemotological cancer
PRSS3	ENSG00000010438	known translocation in haemotological cancer
PSIP1	ENSG00000164985	known translocation in haemotological cancer
RABEP1	ENSG00000029725	known translocation in haemotological cancer
RALGDS	ENSG00000160271	known translocation in haemotological cancer
RANBP17	ENSG00000204764	known translocation in haemotological cancer
RAP1GDS1	ENSG00000138698	known translocation in haemotological cancer
RARA	ENSG00000131759	known translocation in haemotological cancer
RBM15	ENSG00000162775	known translocation in haemotological cancer
RHOH	ENSG00000168421	known translocation in haemotological cancer
RMI2	ENSG00000175643	known translocation in haemotological cancer
RNF213	ENSG00000173821	known translocation in haemotological cancer
RNF217-AS1	ENSG00000236548	known translocation in haemotological cancer
RPL21	ENSG00000122026	Cell marker genes for clonality
RPL22	ENSG00000116251	known translocation in haemotological cancer
RPN1	ENSG00000163902	known translocation in haemotological cancer
RUNX1	ENSG00000159216	known translocation in haemotological cancer/transcription factor
RUNX1T1	ENSG00000079102	known translocation in haemotological cancer
RUNX2	ENSG00000124813	Cell marker genes for clonality
SBDS	ENSG00000126524	known translocation in haemotological cancer
SET	ENSG00000119335	known translocation in haemotological cancer
SF3A1	ENSG00000099995	splicing factors often mutated in haemotological cancer
SF3B1	ENSG00000115524	splicing factors often mutated in haemotological cancer
SMAD5	ENSG00000113658	known translocation in haemotological cancer
SNX29	ENSG00000048471	known translocation in haemotological cancer
SPECC1	ENSG00000128487	known translocation in haemotological cancer
SRSF2	ENSG00000161547	splicing factors often mutated in haemotological cancer
STIL	ENSG00000123473	known translocation in haemotological cancer
SYK	ENSG00000165025	known translocation in haemotological cancer
TAF15	ENSG00000172660	known translocation in haemotological cancer
TAL1	ENSG00000162367	known translocation in haemotological cancer/transcription factor
TBL1XR1	ENSG00000177565	known translocation in haemotological cancer
TBX21	ENSG00000073861	Cell marker genes for clonality
TCF3	ENSG00000071564	known translocation in haemotological cancer
TCL1A	ENSG00000100721	known translocation in haemotological cancer
TCL1B	ENSG00000213231	known translocation in haemotological cancer
TCL6	ENSG00000187621	known translocation in haemotological cancer
TFG	ENSG00000114354	known translocation in haemotological cancer
TFPT	ENSG00000105619	known translocation in haemotological cancer
TFRC	ENSG00000072274	known translocation in haemotological cancer
THRA	ENSG00000126351	known translocation in haemotological cancer
TLX1	ENSG00000107807	known translocation in haemotological cancer
TLX3	ENSG00000164438	known translocation in haemotological cancer
TNFRSF17	ENSG00000048462	known translocation in haemotological cancer
TOP1	ENSG00000198900	known translocation in haemotological cancer
TPM3	ENSG00000143549	known translocation in haemotological cancer
TPM4	ENSG00000167460	known translocation in haemotological cancer
TRIM24	ENSG00000122779	known translocation in haemotological cancer
TRIP11	ENSG00000100815	known translocation in haemotological cancer
TTL	ENSG00000114999	known translocation in haemotological cancer
U2AF1	ENSG00000160201	splicing factors often mutated in haemotological cancer
U2AF2	ENSG00000063244	splicing factors often mutated in haemotological cancer
YPEL5	ENSG00000119801	known translocation in haemotological cancer
ZBTB16	ENSG00000109906	known translocation in haemotological cancer
ZMYM2	ENSG00000121741	known translocation in haemotological cancer
ZNF384	ENSG00000126746	known translocation in haemotological cancer
ZNF521	ENSG00000198795	known translocation in haemotological cancer
ZRSR2	ENSG00000169249	splicing factors often mutated in haemotological cancer
IGH loci	14q32	known translocation in haemotological cancer/receptor genes
IGK loci	2p11	known translocation in haemotological cancer/receptor genes
IGL loci	22q11	known translocation in haemotological cancer/receptor genes
TRA/D loci	14q11	known translocation in haemotological cancer/receptor genes
TRB loci	7q34	known translocation in haemotological cancer/receptor genes
TRG loci	7p14	known translocation in haemotological cancer/receptor genes
