# Supplementary material for: Diagnosis of fusion genes using targeted RNA sequencing
Source: Nat Commun. 2019 Mar 27;10:1388. doi: 10.1038/s41467-019-09374-9 (PMC6437215; doi:10.1038/s41467-019-09374-9)
Supplement: Supplementary file 3 — Supplementary Data 2 [file 41467_2019_9374_MOESM3_ESM.xlsx]

## Sheet: Sheet1
SUPPLEMENTARY DATA 2: Genes targeted by the solid panel
Gene Name	Gene ID	Reasoning
ABCB9	ENSG00000150967	known translocation in solid cancers
ACKR3	ENSG00000144476	known translocation in solid cancers
ACSL3	ENSG00000123983	known translocation in solid cancers
ADGRG7	ENSG00000144820	known translocation in solid cancers
AFF3	ENSG00000144218	known translocation in solid cancers
AHRR	ENSG00000063438	known translocation in solid cancers
AKAP9	ENSG00000127914	known translocation in solid cancers
ALDH2	ENSG00000111275	known translocation in solid cancers
ALK	ENSG00000171094	known translocation in sarcoma
ASPSCR1	ENSG00000169696	known translocation in sarcoma
ATF1	ENSG00000123268	known translocation in sarcoma
ATIC	ENSG00000138363	known translocation in sarcoma
BAG4	ENSG00000156735	known translocation in solid cancers
BAIAP2L1	ENSG00000006453	known translocation in solid cancers
BCOR	ENSG00000183337	known translocation in sarcoma
BRAF	ENSG00000157764	known translocation in sarcoma
BRD3	ENSG00000169925	known translocation in solid cancers
BRD4	ENSG00000141867	known translocation in solid cancers
C11orf95	ENSG00000188070	known translocation in solid cancers
CAMTA1	ENSG00000171735	known translocation in sarcoma
CANT1	ENSG00000171302	known translocation in solid cancers
CARS	ENSG00000110619	known translocation in sarcoma
CASP7	ENSG00000165806	known translocation in solid cancers
CATSPERZ	ENSG00000219435	known translocation in solid cancers
CCAR2	ENSG00000158941	known translocation in solid cancers
CCDC6	ENSG00000108091	known translocation in solid cancers
CCNB1IP1	ENSG00000100814	known translocation in solid cancers
CCNB3	ENSG00000147082	known translocation in sarcoma
CCND1	ENSG00000110092	known translocation in solid cancers
CCND3	ENSG00000112576	known translocation in sarcoma
CD274	ENSG00000120217	immune genes
CD74	ENSG00000019582	known translocation in solid cancers
CD8A	ENSG00000153563	immune genes
CDH11	ENSG00000140937	known translocation in solid cancers
CDKN1A	ENSG00000124762	known translocation in prostate cancer
CDX1	ENSG00000113722	known translocation in solid cancers
CHCHD7	ENSG00000170791	known translocation in solid cancers
CHN1	ENSG00000128656	known translocation in sarcoma
CIC	ENSG00000079432	known translocation in sarcoma
CIITA	ENSG00000179583	known translocation in solid cancers
CLTC	ENSG00000141367	known translocation in sarcoma
CNBP	ENSG00000169714	known translocation in solid cancers
COL12A1	ENSG00000111799	known translocation in solid cancers
COL1A1	ENSG00000108821	known translocation in sarcoma
COL1A2	ENSG00000164692	known translocation in solid cancers
COL4A5	ENSG00000188153	known translocation in solid cancers
COL6A3	ENSG00000163359	known translocation in sarcoma
COX6C	ENSG00000164919	known translocation in solid cancers
CREB1	ENSG00000118260	known translocation in sarcoma
CREB3L1	ENSG00000157613	known translocation in sarcoma
CREB3L2	ENSG00000182158	known translocation in sarcoma
CRTC1	ENSG00000105662	known translocation in solid cancers
CRTC3	ENSG00000140577	known translocation in solid cancers
CSF1	ENSG00000184371	known translocation in sarcoma
CSF1R	ENSG00000182578	known translocation in sarcoma
CTLA4	ENSG00000163599	immune genes
CTNNB1	ENSG00000168036	known translocation in solid cancers
CXCL9	ENSG00000138755	immune genes
DDIT3	ENSG00000175197	known translocation in sarcoma
DDX5	ENSG00000108654	known translocation in solid cancers
DIRC2	ENSG00000138463	known translocation in prostate cancer
DLEU2	ENSG00000231607	known translocation in solid cancers
DUX4	ENSG00000260596	known translocation in sarcoma
EBF1	ENSG00000164330	known translocation in solid cancers
EGFR	ENSG00000146648	known translocation in solid cancers
EIF3E	ENSG00000104408	known translocation in solid cancers
EIF4A2	ENSG00000156976	known translocation in solid cancers
ELK4	ENSG00000158711	known translocation in solid cancers
EML4	ENSG00000143924	known translocation in solid cancers
EOMES	ENSG00000163508	immune genes
EP300	ENSG00000100393	known translocation in solid cancers
EPC1	ENSG00000120616	known translocation in sarcoma
EPCAM	ENSG00000119888	known translocation in solid cancers
ERC1	ENSG00000082805	known translocation in solid cancers
ERG	ENSG00000157554	known translocation in sarcoma
ERLIN2	ENSG00000147475	known translocation in solid cancers
ESRRA	ENSG00000173153	known translocation in solid cancers
ETV1	ENSG00000006468	known translocation in sarcoma
ETV4	ENSG00000175832	known translocation in sarcoma
ETV5	ENSG00000244405	known translocation in solid cancers
ETV6	ENSG00000139083	known translocation in sarcoma
EWSR1	ENSG00000182944	known translocation in sarcoma
EZR	ENSG00000092820	known translocation in solid cancers
FEV	ENSG00000163497	known translocation in sarcoma
FGF8	ENSG00000107831	known translocation in sarcoma
FGFR1	ENSG00000077782	known translocation in solid cancers
FGFR2	ENSG00000066468	known translocation in solid cancers
FGFR3	ENSG00000068078	known translocation in solid cancers
FHIT	ENSG00000189283	known translocation in solid cancers
FIP1L1	ENSG00000145216	known translocation in solid cancers
FLI1	ENSG00000151702	known translocation in sarcoma
FOXO1	ENSG00000150907	known translocation in sarcoma
FOXO4	ENSG00000184481	known translocation in sarcoma
FUS	ENSG00000089280	known translocation in sarcoma
GLI1	ENSG00000111087	known translocation in solid cancers
GOLGA5	ENSG00000066455	known translocation in solid cancers
GOPC	ENSG00000047932	known translocation in solid cancers
GPC3	ENSG00000147257	known translocation in solid cancers
GZMA	ENSG00000145649	immune genes
GZMB	ENSG00000100453	immune genes
HERPUD1	ENSG00000051108	known translocation in solid cancers
HEY1	ENSG00000164683	known translocation in sarcoma
HJURP	ENSG00000123485	known translocation in prostate cancer
HMGA1	ENSG00000137309	known translocation in solid cancers
HMGA2	ENSG00000149948	known translocation in solid cancers
HMGN2P46	ENSG00000179362	known translocation in solid cancers
HNRNPA2B1	ENSG00000122566	known translocation in solid cancers
HOOK3	ENSG00000168172	known translocation in solid cancers
HPR	ENSG00000261701	known translocation in solid cancers
IL2	ENSG00000109471	immune genes
IL23A	ENSG00000110944	immune genes
IL2RA	ENSG00000134460	immune genes
IRF2BP2	ENSG00000168264	known translocation in solid cancers
JAZF1	ENSG00000153814	known translocation in sarcoma
KIAA1468	ENSG00000134444	known translocation in solid cancers
KIF5B	ENSG00000170759	known translocation in solid cancers
KIT	ENSG00000157404	known translocation in sarcoma
KLF17	ENSG00000171872	known translocation in sarcoma
KLK2	ENSG00000167751	known translocation in solid cancers
KLK4	ENSG00000167749	known translocation in solid cancers
KLKP1	ENSG00000197588	known translocation in solid cancers
KRAS	ENSG00000133703	known translocation in prostate cancer
KTN1	ENSG00000126777	known translocation in solid cancers
LHFPL6	ENSG00000183722	known translocation in solid cancers
LIFR	ENSG00000113594	known translocation in solid cancers
LMO1	ENSG00000166407	known translocation in solid cancers
LPP	ENSG00000145012	known translocation in solid cancers
LRIG3	ENSG00000139263	known translocation in solid cancers
LRP1	ENSG00000123384	known translocation in sarcoma
MAML2	ENSG00000184384	known translocation in solid cancers
MET	ENSG00000105976	known translocation in solid cancers
MGEA5	ENSG00000198408	known translocation in sarcoma
MIPOL1	ENSG00000151338	known translocation in prostate cancer
MKL2	ENSG00000186260	known translocation in solid cancers
MN1	ENSG00000169184	known translocation in solid cancers
MSH2	ENSG00000095002	known translocation in solid cancers
MUTYH	ENSG00000132781	known translocation in sarcoma
MYB	ENSG00000118513	known translocation in solid cancers
MYC	ENSG00000136997	known translocation in solid cancers
NAB2	ENSG00000166886	known translocation in sarcoma
NCOA1	ENSG00000084676	known translocation in sarcoma
NCOA2	ENSG00000140396	known translocation in sarcoma
NCOA4	ENSG00000266412	known translocation in solid cancers
NDRG1	ENSG00000104419	known translocation in solid cancers
NFATC2	ENSG00000101096	known translocation in sarcoma
NFIB	ENSG00000147862	known translocation in solid cancers
NONO	ENSG00000147140	known translocation in solid cancers
NOTCH1	ENSG00000148400	known translocation in solid cancers
NOTCH2	ENSG00000134250	known translocation in solid cancers
NR4A3	ENSG00000119508	known translocation in sarcoma
NRG1	ENSG00000157168	known translocation in solid cancers
NTRK1	ENSG00000198400	known translocation in solid cancers
NTRK2	ENSG00000148053	known translocation in solid cancers
NTRK3	ENSG00000140538	known translocation in sarcoma
NUTM1	ENSG00000184507	known translocation in solid cancers
NUTM2A	ENSG00000184923	known translocation in sarcoma
NUTM2B	ENSG00000188199	known translocation in sarcoma
NUTM2E	ENSG00000228570	known translocation in sarcoma
OMD	ENSG00000127083	known translocation in solid cancers
PAFAH1B2	ENSG00000168092	known translocation in solid cancers
PATZ1	ENSG00000100105	known translocation in sarcoma
PAX3	ENSG00000135903	known translocation in sarcoma
PAX7	ENSG00000009709	known translocation in sarcoma
PAX8	ENSG00000125618	known translocation in solid cancers
PBX1	ENSG00000185630	known translocation in sarcoma
PBX3	ENSG00000167081	known translocation in sarcoma
PCM1	ENSG00000078674	known translocation in solid cancers
PCSK7	ENSG00000160613	known translocation in solid cancers
PDCD1LG2	ENSG00000197646	immune genes
PDGFB	ENSG00000100311	known translocation in sarcoma
PDGFRA	ENSG00000134853	known translocation in solid cancers
PHF1	ENSG00000112511	known translocation in sarcoma
PIK3CA	ENSG00000121879	known translocation in solid cancers
PLAG1	ENSG00000181690	known translocation in solid cancers
PLPP3	ENSG00000162407	known translocation in solid cancers
POU5F1	ENSG00000204531	known translocation in sarcoma
PPARG	ENSG00000132170	known translocation in solid cancers
PPFIBP1	ENSG00000110841	known translocation in solid cancers
PRCC	ENSG00000143294	known translocation in solid cancers
PRF1	ENSG00000180644	immune genes
PRKAR1A	ENSG00000108946	known translocation in solid cancers
PSPC1	ENSG00000121390	known translocation in solid cancers
PTGFRN	ENSG00000134247	known translocation in solid cancers
PTPRK	ENSG00000152894	known translocation in solid cancers
RAD51B	ENSG00000182185	known translocation in solid cancers
RAF1	ENSG00000132155	known translocation in solid cancers
RANBP2	ENSG00000153201	known translocation in sarcoma
RET	ENSG00000165731	known translocation in solid tumours
RGS17	ENSG00000091844	known translocation in solid cancers
RMI2	ENSG00000175643	known translocation in solid cancers
ROS1	ENSG00000047936	known translocation in sarcoma
RPS10	ENSG00000124614	known translocation in solid cancers
RSPO2	ENSG00000147655	known translocation in solid cancers
RSPO3	ENSG00000146374	known translocation in solid cancers
SDC4	ENSG00000124145	known translocation in solid cancers
SDHA	ENSG00000073578	known translocation in sarcoma
SDHB	ENSG00000117118	known translocation in sarcoma
SDHD	ENSG00000204370	known translocation in sarcoma
SEC16A	ENSG00000148396	known translocation in solid cancers
SEC22B	ENSG00000265808	known translocation in solid cancers
SEC31A	ENSG00000138674	known translocation in sarcoma
SEPT14	ENSG00000154997	known translocation in solid cancers
SFPQ	ENSG00000116560	known translocation in solid cancers
SLC34A2	ENSG00000157765	known translocation in solid cancers
SLC45A3	ENSG00000158715	known translocation in solid cancers
SMARCB1	ENSG00000099956	known translocation in sarcoma
SMARCE1	ENSG00000073584	known translocation in sarcoma
SP3	ENSG00000172845	known translocation in solid cancers
SPATA2	ENSG00000158480	immune genes
SRGAP3	ENSG00000196220	known translocation in solid cancers
SS18	ENSG00000141380	known translocation in sarcoma
SS18L1	ENSG00000184402	known translocation in sarcoma
SS18L2	ENSG00000008324	known translocation in sarcoma
SSX1	ENSG00000126752	known translocation in sarcoma
SSX2	ENSG00000241476	known translocation in sarcoma
SSX4	ENSG00000268009	known translocation in sarcoma
STAT6	ENSG00000166888	known translocation in sarcoma
SUZ12	ENSG00000178691	known translocation in sarcoma
TACC1	ENSG00000147526	known translocation in solid cancers
TACC3	ENSG00000013810	known translocation in solid cancers
TAF15	ENSG00000270647	known translocation in sarcoma
TBL1XR1	ENSG00000177565	known translocation in solid cancers
TCEA1	ENSG00000187735	known translocation in solid cancers
TCF12	ENSG00000140262	known translocation in sarcoma
TCF7L2	ENSG00000148737	known translocation in solid cancers
TEC	ENSG00000135605	known translocation in solid cancers
TENM4	ENSG00000149256	known translocation in solid cancers
TERT	ENSG00000164362	known translocation in solid cancers
TET1	ENSG00000138336	known translocation in sarcoma
TFE3	ENSG00000068323	known translocation in sarcoma
TFEB	ENSG00000112561	known translocation in sarcoma
TFG	ENSG00000114354	known translocation in sarcoma
TGFBR3	ENSG00000069702	known translocation in sarcoma
THRAP3	ENSG00000054118	known translocation in solid cancers
TMPRSS2	ENSG00000184012	known translocation in solid cancers
TNF	ENSG00000232810	immune genes
TP53	ENSG00000141510	known translocation in sarcoma
TPM3	ENSG00000143549	known translocation in sarcoma
TPM4	ENSG00000167460	known translocation in sarcoma
TPR	ENSG00000047410	known translocation in solid cancers
TRIM24	ENSG00000122779	known translocation in solid cancers
TRIM27	ENSG00000204713	known translocation in solid cancers
TRIM33	ENSG00000197323	known translocation in solid cancers
USP6	ENSG00000129204	known translocation in sarcoma
VTI1A	ENSG00000151532	known translocation in solid cancers
WASF2	ENSG00000158195	known translocation in solid cancers
WCDP	ENSG00000163026	known translocation in solid cancers
WIF1	ENSG00000156076	known translocation in solid cancers
WT1	ENSG00000184937	known translocation in sarcoma
WWTR1	ENSG00000018408	known translocation in sarcoma
YWHAE	ENSG00000108953	known translocation in sarcoma
YY1	ENSG00000100811	known translocation in solid cancers
ZDHHC7	ENSG00000153786	known translocation in solid cancers
ZNF331	ENSG00000130844	known translocation in solid cancers
ZNF444	ENSG00000167685	known translocation in solid cancers
