# Supplementary material for: Diagnosis of fusion genes using targeted RNA sequencing
Source: Nat Commun. 2019 Mar 27;10:1388. doi: 10.1038/s41467-019-09374-9 (PMC6437215; doi:10.1038/s41467-019-09374-9)
Supplement: Supplementary file 4 — Supplementary Data 3 [file 41467_2019_9374_MOESM4_ESM.xlsx]

## Sheet: Sheet1
	SUPPLEMENTARY DATA 3: Overview of patient samples and mapping statistics
Panel	Cancer type	Sample	Sample type	# of previous tests	Previous detection methods	Previously-reported fusions	CaptureSeq-detected fusions	5' chrom.	5' genomic coordinate	3' chrom.	3' exon genomic coordinate	Prognostic Impact	Uniquely mapped and paired million reads	On-target capture rate
Solid	Lung	MO-16-000393	FFPE	1	FISH for ROS1 rearrangement with break apart probes	ROS1 rearrangement	EZR-ROS1	chr6:	158770764	chr6:	117,321,394 | 117,324,415 | 117,328,813	treat with Crizotinib/other kinase inhibitors	37.1137	90.9234
		SP-15-11000	FFPE	1	FISH for ALK rearrangement with break apart probes	ALK rearrangement	EML4-ALK	chr2:	42325554	chr2:	29223528	treat with ALK inhibitors	44.1266	93.9969
	Prostate	5060	FFT	2	RT-PCR for TMPRSS2-ERG = 5' primer TMPRSS2 exon 1; 3' primers ERG exons 4 or 6	TMPRSS2-ERG	TMPRSS2-ERG	chr21:	41,507,950 | 41,508,081 | 41,508,081	chr21:	38,445,621 | 38,445,621 | 38,474,121		23.1331	96.5126
		5287-2	FFT	2	RT-PCR for TMPRSS2-ERG = 5' primer TMPRSS2 exon 1; 3' primers ERG exons 4 or 6	TMPRSS2-ERG	TMPRSS2-ERG	chr21:	41,507,950 | 41,508,081 | 41,508,081	chr21:	38,584,945 | 38,584,945 | 38,575,747		29.3456	95.9316
		5401	FFT	2	RT-PCR for TMPRSS2-ERG = 5' primer TMPRSS2 exon 1; 3' primers ERG exons 4 or 6	TMPRSS2-ERG	TMPRSS2-ERG	chr21:	41,494,356 | 41,506,445 | 41,508,081	chr21:	38445621		21.5114	94.5524
		5494-2	FFT	2	RT-PCR for TMPRSS2-ERG = 5' primer TMPRSS2 exon 1; 3' primers ERG exons 4 or 6	TMPRSS2-ERG	TMPRSS2-ERG	chr21:	41,506,445 | 41,507,950 | 41,508,081	chr21:	38584945		22.79	94.5264
		5545	FFT	2	RT-PCR for TMPRSS2-ERG = 5' primer TMPRSS2 exon 1; 3' primers ERG exons 4 or 6	-	-						24.5381	97.0339
		5656	FFT	2	RT-PCR for TMPRSS2-ERG = 5' primer TMPRSS2 exon 1; 3' primers ERG exons 4 or 6	TMPRSS2-ERG	TMPRSS2-ERG	chr21:	41,506,445 | 41,507,950 | 41,508,081	chr21:	38445621		28.733	88.9777
		5684	FFT	2	RT-PCR for TMPRSS2-ERG = 5' primer TMPRSS2 exon 1; 3' primers ERG exons 4 or 6	-	-						30.2854	95.7824
		5902	FFT	2	RT-PCR for TMPRSS2-ERG = 5' primer TMPRSS2 exon 1; 3' primers ERG exons 4 or 6	-	TMPRSS2-ERG	chr21:	41,506,445 | 41,507,950 | 41,508,081	chr21:	38445621		20.998	94.2721
		5958	FFT	2	RT-PCR for TMPRSS2-ERG = 5' primer TMPRSS2 exon 1; 3' primers ERG exons 4 or 6	-	-						26.3842	95.2864
		6053	FFT	2	RT-PCR for TMPRSS2-ERG = 5' primer TMPRSS2 exon 1; 3' primers ERG exons 4 or 6	TMPRSS2-ERG	TMPRSS2-ERG	chr21:	41,507,950 | 41,508,081 | 41,508,081	chr21:	38,445,621 | 38,445,621 | 38,474,121		40.2438	95.9056
		6359	FFT	2	RT-PCR for TMPRSS2-ERG = 5' primer TMPRSS2 exon 1; 3' primers ERG exons 4 or 6	-	ACSL3-ETV1	chr2:	222861258	chr7:	13931749		29.1501	95.8274
							SP3-CTU2	chr2:	173954873	chr16:	88711635
		10651	FFT	2	RT-PCR for TMPRSS2-ERG = 5' primer TMPRSS2 exon 1; 3' primers ERG exons 4 or 6	TMPRSS2-ERG	TMPRSS2-ERG	chr21:	41,506,445 | 41,507,950	chr21:	38584945		14.8375	93.1255
		10738	FFT	2	RT-PCR for TMPRSS2-ERG = 5' primer TMPRSS2 exon 1; 3' primers ERG exons 4 or 6	TMPRSS2-ERG	TMPRSS2-ERG	chr21:	41498119	chr21:	38445621		27.8038	94.8101
							ACSL3-ETV1	chr2:	222861258	chr7:	13931749
		11452	FFT	2	RT-PCR for TMPRSS2-ERG = 5' primer TMPRSS2 exon 1; 3' primers ERG exons 4 or 6	-	-						15.1921	95.4514
		12543	FFT	2	RT-PCR for TMPRSS2-ERG = 5' primer TMPRSS2 exon 1; 3' primers ERG exons 4 or 6	-	ACSL3-ETV1	chr2:	222861258	chr7:	13931749		21.3391	92.7479
		13104	FFT	2	RT-PCR for TMPRSS2-ERG = 5' primer TMPRSS2 exon 1; 3' primers ERG exons 4 or 6	-	SLC45A3-SKIL	chr1:	205680394	chr3:	170359699		22.4038	92.3726
		13179	FFT	2	RT-PCR for TMPRSS2-ERG = 5' primer TMPRSS2 exon 1; 3' primers ERG exons 4 or 6	TMPRSS2-ERG	TMPRSS2-ERG	chr21:	41,506,445 | 41,507,950 | 41,508,081	chr21:	38445621		19.3286	93.9171
		15917	FFT	2	RT-PCR for TMPRSS2-ERG = 5' primer TMPRSS2 exon 1; 3' primers ERG exons 4 or 6	-	-						28.7252	95.4435
		16599	FFT	2	RT-PCR for TMPRSS2-ERG = 5' primer TMPRSS2 exon 1; 3' primers ERG exons 4 or 6	TMPRSS2-ERG	TMPRSS2-ERG	chr21:	41,494,356 | 41,494,480 | 41,498,119	chr21:	38445621		7.27164	97.1603
							AKAP9-SHFM1	chr7:	92066546	chr7:	96673859
		16995	FFT	2	RT-PCR for TMPRSS2-ERG = 5' primer TMPRSS2 exon 1; 3' primers ERG exons 4 or 6	-	-						48.3357	96.6572
	Sarcoma	SP-14-002291	FFPE	1	FISH for SS18 rearrangement with break apart probes	SS18 rearrangement	SS18-SSX1	chr18:	26032399	chrX:	48263782	significant prognostic factor	44.5259	92.045
		SP-14-015923	FFPE	1	FISH for SS18 rearrangement with break apart probes	SS18 rearrangement	-						43.2682	94.5603
		SP-14-019055	FFPE	4	FISH for CIC, EWSR1, SS18, FUS rearrangements with break apart probes	CIC and 30% EWSR1 rearrangement	-						33.0467	94.6379
		SP-15-004573	FFPE	1	FISH for ROS1 rearrangement with break apart probes	ROS1 rearrangement	SS18-SSX1	chr18:	26032399	chrX:	48263782	significant prognostic factor	7.60595	97.1611
		SP-15-005675	FFPE	1	FISH for SS18 rearrangement with break apart probes	SS18 rearrangement	SS18-SSX1°	chr18:	26032399	chrX:	48263782	significant prognostic factor	24.0275	94.5266
		SP-16-012119	FFPE	1	FISH for SS18 rearrangement with break apart probes	SS18 rearrangement	SS18-SSX2/2B°	chr18:	26032399	chrX:	52,700,578 | 52,757,854	significant prognostic factor	18.1033	96.0566
		012.109.1	FFPE		None - inferred from IHC and cell morphology	FUS-DDIT3	FUS-DDIT3	chr16:	31186836	chr12:	57517753		32.2	99
							DDIT3-FUS	chr12:	57520420	chr16:	31188323
		012.182.1	FFPE	1	FISH for EWSR1 rearrangement with break apart probes	EWSR1-ERG	EWSR1-ERG	chr22:	29292169	chr21:	38391042		20.5	99
		012.487.1	FFPE	2	FISH for EWSR1 rearrangement with break apart probes; IHC for FLI1	EWSR1-FLI1	EWSR1-FLI1	chr22:	29287134	chr11:	128781958		9.7	99
		012.625.1	FFPE		None - inferred from IHC and cell morphology	SS18-SSX1	SS18-SSX1	chr18:	26032399	chrX:	48263782	significant prognostic factor	18.4	99
		012.64.1	FFPE	2	FISH for ESWR1 and SS18 rearrangement	-	SS18-SSX2B°	chr18:	26032399	chrX:	52757854	significant prognostic factor	1.5	99
		012.75.1	FFPE	1	FISH for EWSR1 rearrangement with break apart probes	EWSR1-FLI1	EWSR1-FLI1	chr22:	29292169	chr11:	128805366		19.1	99
		012.791.1	FFPE	1	FISH for SS18 rearrangement with break apart probes	SS18-SSX2	SS18-SSX2B°	chr18:	26032399	chrX:	52,789,696 | 52,757,854	significant prognostic factor	23.1	99
		012.869.1	FFPE		None - inferred from IHC and cell morphology	FUS-DDIT3	FUS-DDIT3°	chr16:	31184396	chr12:	57517753		26.9	99
		012.883.16	FFPE		None - inferred from IHC and cell morphology	SS18-SSX1	SS18-SSX1	chr18:	26032399	chrX:	48263782	significant prognostic factor	26.5	99
		012.97.1	FFPE		None - inferred from IHC and cell morphology	SS18-SSX2	SS18-SSX2B°	chr18:	26032399	chrX:	52757854	significant prognostic factor	14.7	99
		013.268.1	FFPE		None - inferred from IHC and cell morphology	FUS-DDIT3	FUS-DDIT3°	chr16:	31184396	chr12:	57517753		6.4	99
		106398-15MP-K	FFPE		None - inferred from IHC and cell morphology	EWSR1-PATZ1	PATZ1-EWSR1	chr22:	31,344,598 | 31,344,609	chr22:	29,291,935 | 29,292,137		25.2	99
Blood	Acute lymphoblastic leukaemia (ALL)	77TK	BMA		not available		KMT2A-AFF1	chr11:	118482495	chr4:	87089984	poor prognosis	17.7862	99.4583
							AFF1-KMT2A	chr4:	87084164	chr11:	118484183
		03JW	PB	3	RT-PCR for RUNX1-RUNX1T1, CBFB-MYH11; tested for PML-RARA (method not indicated)	-	RUNX1-RUNX1T1	chr21:	34859474	chr8:	92017363		10.8061	99.2922
		07KM	PB	4	RT-PCR for BCR-ABL1, ETV6-CBFA2, AFF1-KMT2A, TCF3-PBX1	TCF3-PBX1	TCF3-PBX1	chr19:	1619111	chr1:	164792494		13.5628	99.1948
		30RN	BMA	1	RT-PCR for AFF1-KMT2A	AFF1-KMT2A	AFF1-MYC	chr4:	87047594	chr8:	127,738,248 | 127,738,251		8.44135	99.2845
							KMT2A-AFF1	chr11:	118484314	chr4:	87,084,120 | 87,084,123
		03NP	BMA	4	tested for BCR-ABL1, TCF3-PBX1, TEL-AML, KMT2A-AF4 (methods not indicated)	-	TAF15-ZNF384	chr17:	35,820,437 | 35,822,833	chr12:	6679525		9.60696	99.3719
							ZNF384-TAF15	chr12:	6,688,167 | 6,688,167 | 6,689,368	chr17:	35,834,566 | 35,833,907 | 35,834,566
	Acute myeloid leukaemia (AML)	06PS	BMA	1	tested for CBFB-MYH11 (method not indicated)	CBFB-MYH11	CBFB-MYH11	chr16:	67,082,308 | 67,082,339	chr16:	15721051		0.764404	98.4669
		56AA	BMA	3	tested for RUNX1-RUNX1T1, CBFB-MYH11, PML-RARA (methods not indicated)	-	NUP98-NSD1	chr11:	3744509	chr5:	177235821		9.69068	99.5288
							RUNX1-RUNX1T1	chr21:	34859474	chr8:	92017363
		08FS	BMA	1	qRT-PCR for PML-RARA, subtype bcr3	PML-RARA	RUNX1-RUNX1T1	chr21:	34859474	chr8:	92017363	favorable prognosis	11.0237	99.3905
							RUNX1T1-RUNX1	chr8:	91,986,124 | 92,005,116 | 92,011,002 | 92,017,226 | 92,062,546	chr21:	34859578
		106CV	PB		not available		-						9.74884	99.3506
		58RA	BMA	2	RT-PCR for RUNX1-RUNX1T1, CBFB-MYH11	-	KMT2A-MLLT3	chr11:	118482495	chr9:	20365744	intermediate prognosis	6.58588	99.3821
							RUNX1-RUNX1T1	chr21:	34859474	chr8:	92017363
		78RAF	PB		not available		DEK-NUP214	chr6:	18236452	chr9:	131159383	poor prognosis	20.5891	99.1733
							NUP214-DEK	chr9:	131,151,894 | 131,164,144	chr6:	18,226,242 | 18,258,405
		21ME	BMA		not available		MN1-ETV6	chr22:	27796763	chr12:	11,839,140 | 11,826,402 | 11,826,407 | 11,825,644		13.4998	99.5649
							ETV6-MN1	chr12:	11752579	chr22:	27751096
		15SD	BMA		not available		DDX3X-MLLT10	chrX:	41342836	chr10:	21,586,294 | 21,595,331		10.6399	99.4373
		59TS	BMA	2	RT-PCR for RUNX1-RUNX1T1, CBFB-MYH11	-	-						13.2907	99.4258
		139BP	BMA		not available		KMT2A-SEPT9	chr11:	118482092	chr17:	77402059		3.43537	98.6293
							SEPT9-KMT2A	chr17:	77,319,803 | 77,320,348 | 77,320,348	chr11:	118,482,422 | 118,482,422 | 118,484,183
		07RB	BMA		not available		-						11.5832	99.3569
		95RS	BMA	3	RT-PCR for RUNX1-RUNX1T1, CBFB-MYH11, BCR-ABL1	-	-						9.62037	99.2751
		34DH	BMA	2	RT-PCR for RUNX1-RUNX1T1, CBFB-MYH11	-	-						11.075	99.5373
		14LB	BMA	2	RT-PCR for RUNX1-RUNX1T1, CBFB-MYH11	-	-						11.365	99.4841
		36EW	BMA	1	RT-PCR for PML-RARA; unusual banding detected	-	PML-RARA	chr15:	74033414	chr17:	40348316	favorable prognosis; treat with all-trans-retinoic acid/arsenic trioxide	9.98463	99.5817
							RARA-PML	chr17:	40,331,396 | 40,342,867	chr15:	40342867
	Chronic lymphocytic leukaemia (CLL)	100JS	BMA		not available		-						10.7718	99.2492
	Chronic myeloid leukaemia (CML)	18BP	PB	2	RT-PCR for RUNX1-RUNX1T1, CBFB-MYH11	-	BCR-ABL1	chr22:	23289621	chr9:	130854064	sensitivity to Imatinib & other TKIs	18.3107	97.6995
							ABL1-BCR	chr9:	130714455	chr22:	23292541
		37BR	PB		not available		BCR-ABL1	chr22:	23290413	chr9:	130854064	sensitivity to Imatinib & other TKIs	8.85737	99.2983
							ABL1-BCR	chr9:	130,714,455 | 130,835,525	chr22:	23292541
		08JM	BMA	3	RT-PCR for BCR-ABL1 subtypes b2a2, b3a2, e1a2	BCR-ABL1 subtypes b2a2, b3a2, e1a2	BCR-ABL1	chr22:	23290413	chr9:	130854064	sensitivity to Imatinib & other TKIs	10.8843	99.4248
							ABL1-BCR	chr9:	130714455	chr22:	23292541
		65MH	BMA	1	qRT-PCR for BCR-ABL1	BCR-ABL1	BCR-ABL1	chr22:	23289621	chr9:	130854064	sensitivity to Imatinib & other TKIs	8.44789	98.9859
							ABL1-BCR	chr9:	130,714,455 | 130,714,455 | 130,835,525 | 130,835,525	chr22:	23,290,339 | 23,292,541 | 23,290,339 | 23,292,541
							RUNX1-RUNX1T1	chr21:	34859474	chr8:	92,017,363 | 92,017,431
		30PG	BMA	3	RT-PCR for BCR-ABL1 subtypes b2a2. b3a2, and 1 subtype not specified	BCR-ABL1 subtypes b2a2. b3a2	BCR-ABL1	chr22:	23289621	chr9:	130854064	sensitivity to Imatinib & other TKIs	8.57459	98.8984
	Lymphoma	1.10524	FFPE	1	FISH for MYC-IGH rearrangement	MYC-IgH	MYC-IGH°	chr8:	127735820	chr14:	105859657	risk stratification	11.4995	47*
		2.13565	FFPE	1	FISH for MYC-IGH rearrangement	MYC-IgH	MYC-IGH°	chr8:	127,736,068 | 127,736,068 | 127,736,068 | 127,740,634	chr14:	105,859,401 | 105,858,960 | 105,859,350 | 105,927,772	risk stratification	8.30728	49*
		3.17744	FFPE	1	FISH for MYC/BCL2/BCL2 rearrangment - double/triple-hit lymphoma	MYC and BCL6 rearrangement	IGH-BCL6	chr14:	105864587	chr3:	187734907		9.51766	52*
		57DW	BMA	2	FISH for MYC rearrangement, IGH-CCND1 translocation	-	-						12.0226	99.2581
	Multiple Myeloma (MM)	46QD	BMA		not available		-						4.16768	96.0359
	Uncategorised blood cancer	01BC	BMA	4	RT-PCR for BCR-ABL1, ETV6-CBFA2, AFF1-KMT2A, TCF3-PBX1	-	ZMYM2-FGFR1	chr13:	20059562	chr8:	38418373	treat with Ponatinib	2.29383	98.9023
	none - WT	01LL	BMA				-						4.96288	98.1459
		02WC	BMA		FISH (unspecified)	-	-						2.91229	98.6215
		01JZ	BMA				-						5.4032	97.8076
