# Supplementary material for: Diagnosis of fusion genes using targeted RNA sequencing
Source: Nat Commun. 2019 Mar 27;10:1388. doi: 10.1038/s41467-019-09374-9 (PMC6437215; doi:10.1038/s41467-019-09374-9)
Supplement: Supplementary file 5 — Supplementary Data 4 [file 41467_2019_9374_MOESM5_ESM.xlsx]

## Sheet: Sheet1
SUPPLEMENTARY DATA 4: Reproducibility experiment with patient samples
Sample	Replicate	Capture	CaptureSeq-detected fusions	Uniquely mapped and paired million reads	Normalized junction counts		Inter-run Coefficient of Variation			Intra-run Coefficient of Variation
36EW	1	1	PML-RARA	8.7	23.4483		Replicate 1, PML-RARA	0.0983862		Capture 1, PML-RARA	0.0951585
			RARA-PML		17.1264		Replicate 1, RARA-PML	0.0507908		Capture 1, RARA-PML	0.0483929
		2	PML-RARA	9.3	27.8495					Capture 2, PML-RARA	0.0256086
			RARA-PML		15.1613					Capture 2, RARA-PML	0.120929
		3	PML-RARA	10.5	29.8095					Capture 3, PML-RARA	0.207895
			RARA-PML		16.5714					Capture 3, RARA-PML	0.0354988
	2	1	PML-RARA	10	28.1		Replicate 2, PML-RARA	0.0643505
			RARA-PML		16.3		Replicate 2, RARA-PML	0.0307371
		2	PML-RARA	11	28.8182
			RARA-PML		15.6364
		3	PML-RARA	12.1	24.7934
			RARA-PML		16.8595
	3	1	PML-RARA	9	29.4444		Replicate 3, PML-RARA	0.206793
			RARA-PML		18.3333		Replicate 3, RARA-PML	0.0396227
		2	PML-RARA	9.9	27.0707
			RARA-PML		19.697
		3	PML-RARA	10.9	17.6147
			RARA-PML		17.9817
37BR	1	1	BCR-ABL1	8.6	51.1628		Replicate 1, BCR-ABL1	0.0177274		Capture 1, BCR-ABL1	0.0804775
			ABL1-BCR		11.7442		Replicate 1, ABL1-BCR	0.0947065		Capture 1, ABL1-BCR	0.0569336
		2	BCR-ABL1	9.3	53.1183					Capture 2, BCR-ABL1	0.00694653
			ABL1-BCR		13.1183					Capture 2, ABL1-BCR	0.057424
		3	BCR-ABL1	10.2	51.1765					Capture 3, BCR-ABL1	0.0640782
			ABL1-BCR		10.3922					Capture 3, ABL1-BCR	0.0530723
	2	1	BCR-ABL1	9.4	52.3404		Replicate 2, BCR-ABL1	0.0450294
			ABL1-BCR		12.4468		Replicate 2, ABL1-BCR	0.0847347
		2	BCR-ABL1	10.2	53.8235
			ABL1-BCR		13.1373
		3	BCR-ABL1	11.4	48.3333
			ABL1-BCR		10.7018
	3	1	BCR-ABL1	6.6	61.0606		Replicate 3, BCR-ABL1	0.0515136
			ABL1-BCR		13.4848		Replicate 3, ABL1-BCR	0.0934529
		2	BCR-ABL1	7.3	53.9726
			ABL1-BCR		14.7945
		3	BCR-ABL1	8	56.375
			ABL1-BCR		11.75
95RS	1	1	-	8.7	-		Mean:	0.0731537		Mean:	0.0710346
		2	-	9.8	-		Median:	0.057932		Median:	0.0571788
		3	-	11	-
	2	1	-	8	-
		2	-	9	-
		3	-	10.1	-
	3	1	-	8.4	-
		2	-	9.4	-
		3	-	10.4	-
