# Supplementary material for: Diagnosis of fusion genes using targeted RNA sequencing
Source: Nat Commun. 2019 Mar 27;10:1388. doi: 10.1038/s41467-019-09374-9 (PMC6437215; doi:10.1038/s41467-019-09374-9)
Supplement: Supplementary file 6 — Supplementary Data 5 [file 41467_2019_9374_MOESM6_ESM.xlsx]

## Sheet: Sheet1
SUPPLEMENTARY DATA 5: V(D)J rearrangements in cell lines
Cell Line	Type	V	D	J	MiXCR clone count	Unique reads (millions)	Known Rearrangement	Source
Daudi	IGK	V1-39		J4	20405	7.6	V1-39/J4	Joanne Reed, personal communication
Jurkat	TRB	V12-3	D1	J1-2	14463	7.1	V12-3/J1-2	http://www.imgt.org/IMGTrepertoire/Probes/Rearrangements%20and%20junctions/human/Hu_TRrea.html
	TRA	V8-4	-	J3	2958		V8-4/J3	http://www.imgt.org/IMGTrepertoire/Probes/Rearrangements%20and%20junctions/human/Hu_TRrea.html
KARPAS45	TRG	V10	-	J2	25855	16.9	V10/J2 or J1	http://www.imgt.org/IMGTrepertoire/Probes/Rearrangements%20and%20junctions/human/Hu_TRrea.html
	TRB	V20-1	D2	J2-5	23606		V20-1/D2/J2-5	http://www.imgt.org/IMGTrepertoire/Probes/Rearrangements%20and%20junctions/human/Hu_TRrea.html
Raji	IGK	V3-20	-	J2	12073	7.9	V3-20/J2	Joanne Reed, personal communication
Ramos	IGL	V2-14	-	J2	173664	16.2	V2-14/J2	Joanne Reed, personal communication
	IGH	V4-34	D3-22	J6	12355		V4-34/D3-10/J6	Joanne Reed, personal communication
	IGK	V3-20		J2	13212
