# Supplementary material for: Diagnosis of fusion genes using targeted RNA sequencing
Source: Nat Commun. 2019 Mar 27;10:1388. doi: 10.1038/s41467-019-09374-9 (PMC6437215; doi:10.1038/s41467-019-09374-9)
Supplement: Supplementary file 7 — Supplementary Data 6 [file 41467_2019_9374_MOESM7_ESM.xlsx]

## Sheet: Sheet1
SUPPLEMENTARY DATA 6: Immune cell clonal abundance in patient samples
Panel	Cancer type	Sample	Sample type	Highest Clone Count	Uniquely mapped reads (per million)	Normalized Clone Count (per MMR)	On-panel %
Blood	Acute lymphoblastic leukaemia (ALL)	77TK	BMA	557	17.7862	31.3164	99.4583
		03JW	PB	251	10.8061	23.2277	99.2922
		07KM	PB	1684	13.5628	124.163	99.1948
		30RN	BMA	45	8.44135	5.3309	99.2845
		03NP	BMA	2447	9.60696	254.711	99.3719
	Acute myeloid leukaemia (AML)	06PS	BMA	32	0.764404	41.8627	98.4669
		56AA	BMA	25	9.69068	2.5798	99.5288
		08FS	BMA	22	11.0237	1.9957	99.3905
		106CV	PB	24	9.74884	2.46183	99.3506
		58RA	BMA	125	6.58588	18.98	99.3821
		78RAF	PB	84	20.5891	4.07982	99.1733
		21ME	BMA	24	13.4998	1.77781	99.5649
		15SD	BMA	2715	10.6399	255.173	99.4373
		59TS	BMA	40	13.2907	3.00963	99.4258
		139BP	BMA	132	3.43537	38.4238	98.6293
		07RB	BMA	20	11.5832	1.72664	99.3569
		95RS	BMA	62	9.62037	6.44466	99.2751
		34DH	BMA	102	11.075	9.20997	99.5373
		14LB	BMA	181	11.365	15.9261	99.4841
		36EW	BMA	118	9.98463	11.8182	99.5817
	Chronic lymphocytic leukaemia (CLL)	100JS	BMA	25563	10.7718	2373.14	99.2492
	Chronic myeloid leukaemia (CML)	18BP	PB	101	18.3107	5.51589	97.6995
		37BR	PB	53	8.85737	5.98372	99.2983
		08JM	BMA	256	10.8843	23.5201	99.4248
		65MH	BMA	23	8.44789	2.72257	98.9859
		30PG	BMA	24	8.57459	2.79897	98.8984
	Lymphoma	1.10524	FFPE	4853	11.4995	422.02	47*
		2.13565	FFPE	5338	8.30728	642.569	49*
		3.17744	FFPE	806	9.51766	84.6846	52*
		57DW	BMA	1352	12.0226	112.455	99.2581
	Multiple Myeloma (MM)	46QD	BMA	113020	4.16768	27118.2	96.0359
	Uncategorized blood cancer	01BC	BMA	23	2.29383	10.0269	98.9023
	none - WT	01LL	BMA	983	4.96288	198.07	98.1459
		02WC	BMA	159	2.91229	54.5961	98.6215
		01JZ	BMA	369	5.4032	68.2928	97.8076
