# Supplementary material for: Diagnosis of fusion genes using targeted RNA sequencing
Source: Nat Commun. 2019 Mar 27;10:1388. doi: 10.1038/s41467-019-09374-9 (PMC6437215; doi:10.1038/s41467-019-09374-9)
Supplement: Supplementary file 8 — Supplementary Data 7 [file 41467_2019_9374_MOESM8_ESM.xlsx]

## Sheet: Sheet1
SUPPLEMENTARY DATA 7: Blacklisted fusion genes removed from FusionCatcher or STARfusion
Fusion Gene	Program
KLK4-KLKP1	FusionCatcher
MSMB-NCOA4	FusionCatcher
EIF4A2--SNORA63	STARfusion
SNORA63--EIF4A2	STARfusion
EIF4A2--SNORA81	STARfusion
SNORA81--EIF4A2	STARfusion
SNORA27--RPL21	STARfusion
EIF4A2--SNORA4	STARfusion
EIF4A2--SNORD2	STARfusion
RP11-598P20.5--HOOK3	STARfusion
HMGN2P46--RP11-519G16.3	STARfusion
RP11-166N17.1--EPC1	STARfusion
PRKAR1A--RP11-120M18.2	STARfusion
FIP1L1--PDGFRA	STARfusion
DDX5--MIR3064	STARfusion
SDHD--AP002884.2	STARfusion
ALDH2--RP11-162P23.2	STARfusion
USP32P1--RP11-219A15.1	STARfusion
STON1-GTF2A1L--STON1	STARfusion
KDM4C--KDM4C	STARfusion
RNase_MRP--RMRP	STARfusion
RP11-219A15.4--USP32P1	STARfusion
FAM53B--RP11-12J10.3	STARfusion
ANKHD1--ANKHD1-EIF4EBP3	STARfusion
LMO7--RP11-29G8.3	STARfusion
EIF4A2--MIR1248	STARfusion
MT-ND6--MT-TE	STARfusion
IGKV3-11--IGKC	STARfusion
IGKC--IGKV3-11	STARfusion
C7orf55-LUC7L2--LUC7L2	STARfusion
LUC7L2--C7orf55-LUC7L2	STARfusion
FGFR1OP--RP11-517H2.6	STARfusion
RP11-517H2.6--FGFR1OP	STARfusion
IGLC3--IGLC2	STARfusion
IGLV1-51--IGLJ2	STARfusion
IGLV1-51--BMS1P20	STARfusion
IGKV4-1--IGKJ5	STARfusion
IGLV1-51--IGLC3	STARfusion
RPL22--RPL22P18	STARfusion
IGKV4-1--IGKC	STARfusion
IGLV1-51--IGLC2	STARfusion
IGLV4-69--IGLC2	STARfusion
IGKV1-39--IGKV1-8	STARfusion
IGKV2-28--IGKV3-11	STARfusion
IGLV6-57--IGLJ2	STARfusion
SPDYA--PPP1CB	STARfusion
PPP1CB--SPYDA	STARfusion
